# Supplementary material for: Genomic surveillance reveals antibiotic resistance gene transmission via phage recombinases within sheep mastitis-associated Streptococcus uberis
Source: BMC Vet Res. 2022 Jul 7;18:264. doi: 10.1186/s12917-022-03341-1 (PMC9261030; doi:10.1186/s12917-022-03341-1)
Supplement: Supplementary file 2 — Additional file 2: Data S1. Strain data and associated metadata of all isolates used in this study. [file 12917_2022_3341_MOESM2_ESM.xlsx]

## Sheet: This_study
Filename	Species	Strain	Country	Location	Farm	Province	Year	Date_collected	Host	Isolation_source	Disease_status	Study	Bioproject	Biosample	ST	arcC	ddl	gki	recP	tdk	tpi	yqiL	PopPUNK_cluster_bgmm
S_uberis_021	S. uberis	21	Italy	Sardinia	Alghero	Sassari	2015	2015-08-27	Sheep	Milk	Mastitis	This study	PRJNA826207	SAMN27553283	-	arcC(2)	ddl(2)	gki(29)	recP(2)	tdk(29)	tpi(4)	yqiL(15)	21
S_uberis_043	S. uberis	43	Italy	Sardinia	Alghero	Sassari	2016	2016-05-27	Sheep	Milk	Mastitis	This study	PRJNA826207	SAMN27553304	-	arcC(10)	ddl(1)	gki(5)	recP(2)	tdk(~104)	tpi(4)	yqiL(-)	2
S_uberis_008	S. uberis	8	Italy	Sardinia	Banari	Sassari	2014	2014-02-03	Sheep	Milk	Mastitis	This study	PRJNA826207	SAMN27553270	-	arcC(4)	ddl(2)	gki(34)	recP(2)	tdk(~104)	tpi(4)	yqiL(~45)	29
S_uberis_007	S. uberis	7	Italy	Sardinia	Benetutti	Sassari	2014	2014-01-14	Sheep	Milk	Mastitis	This study	PRJNA826207	SAMN27553269	-	arcC(3)	ddl(1)	gki(3)	recP(2)	tdk(3)	tpi(2)	yqiL(~48)	4
S_uberis_038	S. uberis	38	Italy	Sardinia	Benetutti	Sassari	2016	2016-04-12	Sheep	Milk	Mastitis	This study	PRJNA826207	SAMN27553300	-	arcC(10)	ddl(41?)	gki(4)	recP(1)	tdk(46)	tpi(4)	yqiL(33?)	6
S_uberis_019	S. uberis	19	Italy	Sardinia	Berchidda	Sassari	2015	2015-05-19	Sheep	Milk	Mastitis	This study	PRJNA826207	SAMN27553281	-	arcC(1)	ddl(2)	gki(3)	recP(2)	tdk(1)	tpi(1)	yqiL(35?)	22
S_uberis_030	S. uberis	30	Italy	Sardinia	Bolotana	Nuoro	2016	2016-03-08	Sheep	Milk	Mastitis	This study	PRJNA826207	SAMN27553292	-	arcC(4)	ddl(1)	gki(9)	recP(3)	tdk(42)	tpi(4)	yqiL(5)	6
S_uberis_003	S. uberis	3	Italy	Sardinia	Borore	Nuoro	2012	Unknown	Sheep	Milk	Mastitis	This study	PRJNA826207	SAMN27553265	-	arcC(17)	ddl(7)	gki(34)	recP(2)	tdk(29)	tpi(4)	yqiL(~45)	12
S_uberis_004	S. uberis	4	Italy	Sardinia	Budduso	Sassari	2012	Unknown	Sheep	Milk	Mastitis	This study	PRJNA826207	SAMN27553266	-	arcC(10)	ddl(1)	gki(5)	recP(1)	tdk(46)	tpi(4)	yqiL(-)	2
S_uberis_037	S. uberis	37	Italy	Sardinia	Budduso	Sassari	2016	2016-04-15	Sheep	Milk	Mastitis	This study	PRJNA826207	SAMN27553299	-	arcC(35)	ddl(24)	gki(3)	recP(2)	tdk(3)	tpi(1)	yqiL(~48)	15
S_uberis_001	S. uberis	1	Italy	Sardinia	Calangianus	Sassari	2011	Unknown	Sheep	Milk	Mastitis	This study	PRJNA826207	SAMN27553263	-	arcC(4)	ddl(1)	gki(34)	recP(2)	tdk(29)	tpi(4)	yqiL(~45)	12
S_uberis_024	S. uberis	24	Italy	Sardinia	Cossoine	Sassari	2016	2016-01-04	Sheep	Milk	Mastitis	This study	PRJNA826207	SAMN27553286	-	arcC(42)	ddl(2)	gki(32)	recP(2)	tdk(47)	tpi(33)	yqiL(38)	19
S_uberis_029	S. uberis	29	Italy	Sardinia	Dorgali	Nuoro	2016	2016-03-02	Sheep	Milk	Mastitis	This study	PRJNA826207	SAMN27553291	-	arcC(21?)	ddl(10)	gki(3)	recP(2)	tdk(~104)	tpi(7)	yqiL(-)	8
S_uberis_009	S. uberis	9	Italy	Sardinia	Florinas	Sassari	2014	2014-02-12	Sheep	Milk	Mastitis	This study	PRJNA826207	SAMN27553271	-	arcC(~42)	ddl(10)	gki(~30)	recP(2)	tdk(~104)	tpi(~4)	yqiL(~27)	7
S_uberis_032	S. uberis	32	Italy	Sardinia	Fordongianus	Oristano	2016	2016-03-29	Sheep	Milk	Mastitis	This study	PRJNA826207	SAMN27553294	-	arcC(4)	ddl(1)	gki(16)	recP(1)	tdk(~104)	tpi(4)	yqiL(10?)	16
S_uberis_033	S. uberis	33	Italy	Sardinia	Gavoi	Nuoro	2016	2016-03-30	Sheep	Milk	Mastitis	This study	PRJNA826207	SAMN27553295	-	arcC(3)	ddl(58)	gki(41)	recP(2)	tdk(104)	tpi(4)	yqiL(~48)	4
S_uberis_027	S. uberis	27	Italy	Sardinia	Gonnostramatza	Oristano	2016	2016-02-25	Sheep	Milk	Mastitis	This study	PRJNA826207	SAMN27553289	-	arcC(21)	ddl(4)	gki(63)	recP(2)	tdk(6)	tpi(~4)	yqiL(~45)	10
S_uberis_035	S. uberis	35	Italy	Sardinia	Guspini	Cagliari	2016	2016-04-21	Sheep	Milk	Mastitis	This study	PRJNA826207	SAMN27553297	-	arcC(3)	ddl(58)	gki(41)	recP(2)	tdk(3)	tpi(2)	yqiL(~48)	4
S_uberis_034	S. uberis	34	Italy	Sardinia	Ittireddu	Sassari	2016	2016-03-31	Sheep	Milk	Mastitis	This study	PRJNA826207	SAMN27553296	-	arcC(~8)	ddl(1)	gki(5)	recP(2)	tdk(45)	tpi(4)	yqiL(-)	2
S_uberis_005	S. uberis	5	Italy	Sardinia	Ittiri	Sassari	2013	2013-06-28	Sheep	Milk	Mastitis	This study	PRJNA826207	SAMN27553267	-	arcC(10)	ddl(1)	gki(5)	recP(1)	tdk(46)	tpi(4)	yqiL(-)	2
S_uberis_014	S. uberis	14	Italy	Sardinia	Ittiri	Sassari	2015	2015-03-10	Sheep	Milk	Mastitis	This study	PRJNA826207	SAMN27553276	-	arcC(~21)	ddl(~16)	gki(5)	recP(~11)	tdk(~17)	tpi(7)	yqiL(5)	25
S_uberis_048	S. uberis	48	Italy	Sardinia	Ittiri	Sassari	2016	2016-07-27	Sheep	Milk	Mastitis	This study	PRJNA826207	SAMN27553308	-	arcC(4)	ddl(~59)	gki(~4)	recP(2)	tdk(~44)	tpi(~4)	yqiL(30)	2
S_uberis_042	S. uberis	42	Italy	Sardinia	Macomer	Nuoro	2016	2016-05-31	Sheep	Milk	Mastitis	This study	PRJNA826207	SAMN27553303	-	arcC(3)	ddl(2)	gki(5)	recP(3)	tdk(9)	tpi(2)	yqiL(~48)	14
S_uberis_018	S. uberis	18	Italy	Sardinia	Mores	Sassari	2015	2015-05-15	Sheep	Milk	Mastitis	This study	PRJNA826207	SAMN27553280	-	arcC(40)	ddl(1)	gki(~16)	recP(2)	tdk(17)	tpi(4)	yqiL(~62)	23
S_uberis_013	S. uberis	13	Italy	Sardinia	Musei	Cagliari	2015	2015-03-03	Sheep	Milk	Mastitis	This study	PRJNA826207	SAMN27553275	-	arcC(21?)	ddl(30)	gki(30)	recP(1)	tdk(~38)	tpi(~4)	yqiL(38)	26
S_uberis_022	S. uberis	22	Italy	Sardinia	Narbolia	Oristano	2015	2015-08-27	Sheep	Milk	Mastitis	This study	PRJNA826207	SAMN27553284	-	arcC(5)	ddl(1)	gki(~30)	recP(1)	tdk(13)	tpi(1)	yqiL(10?)	20
S_uberis_002	S. uberis	2	Italy	Sardinia	Nule	Sassari	2011	Unknown	Sheep	Milk	Mastitis	This study	PRJNA826207	SAMN27553264	-	arcC(21?)	ddl(~59)	gki(4)	recP(~19)	tdk(46)	tpi(~4)	yqiL(~45)	31
S_uberis_012	S. uberis	12	Italy	Sardinia	Nulvi	Sassari	2015	2015-02-02	Sheep	Milk	Mastitis	This study	PRJNA826207	SAMN27553274	-	arcC(7)	ddl(1)	gki(~5)	recP(2)	tdk(73)	tpi(4)	yqiL(-)	27
S_uberis_015	S. uberis	15	Italy	Sardinia	Nulvi	Sassari	2015	2015-04-01	Sheep	Milk	Mastitis	This study	PRJNA826207	SAMN27553277	-	arcC(10)	ddl(41?)	gki(5)	recP(2)	tdk(45)	tpi(4)	yqiL(-)	2
S_uberis_039	S. uberis	39	Italy	Sardinia	Nulvi	Sassari	2016	2016-04-22	Sheep	Milk	Mastitis	This study	PRJNA826207	SAMN27553301	-	arcC(42)	ddl(10)	gki(~30)	recP(2)	tdk(~104)	tpi(4)	yqiL(27)	7
S_uberis_020	S. uberis	20	Italy	Sardinia	Olzai	Nuoro	2015	2015-05-28	Sheep	Milk	Mastitis	This study	PRJNA826207	SAMN27553282	-	arcC(9)	ddl(1)	gki(4)	recP(3)	tdk(~104)	tpi(1)	yqiL(10?)	11
S_uberis_046	S. uberis	46	Italy	Sardinia	Onifai	Nuoro	2016	2016-07-13	Sheep	Milk	Mastitis	This study	PRJNA826207	SAMN27553306	-	arcC(~42)	ddl(10)	gki(~30)	recP(2)	tdk(~104)	tpi(4)	yqiL(27)	7
S_uberis_031	S. uberis	31	Italy	Sardinia	Oschiri	Sassari	2016	2016-03-23	Sheep	Milk	Mastitis	This study	PRJNA826207	SAMN27553293	-	arcC(3)	ddl(2)	gki(5)	recP(3)	tdk(34)	tpi(4)	yqiL(~48)	17
S_uberis_044	S. uberis	44	Italy	Sardinia	Ozieri	Sassari	2016	2016-06-07	Sheep	Milk	Mastitis	This study	PRJNA826207	SAMN27553305	-	arcC(9)	ddl(1)	gki(4)	recP(3)	tdk(17)	tpi(1)	yqiL(10?)	11
S_uberis_036	S. uberis	36	Italy	Sardinia	Pattada	Sassari	2016	2016-04-20	Sheep	Milk	Mastitis	This study	PRJNA826207	SAMN27553298	-	arcC(3)	ddl(1)	gki(5)	recP(2)	tdk(~42)	tpi(7)	yqiL(-)	8
S_uberis_047	S. uberis	47	Italy	Sardinia	Perfugas	Sassari	2016	2016-07-27	Sheep	Milk	Mastitis	This study	PRJNA826207	SAMN27553307	-	arcC(10)	ddl(~59)	gki(6)	recP(2)	tdk(45)	tpi(~4)	yqiL(30)	2
S_uberis_025	S. uberis	25	Italy	Sardinia	Porto Torres	Sassari	2016	2016-01-11	Sheep	Milk	Mastitis	This study	PRJNA826207	SAMN27553287	-	arcC(21)	ddl(4)	gki(63)	recP(2)	tdk(10)	tpi(~4)	yqiL(15)	10
S_uberis_011	S. uberis	11	Italy	Sardinia	Pozzomaggiore	Sassari	2014	2014-05-15	Sheep	Milk	Mastitis	This study	PRJNA826207	SAMN27553273	-	arcC(10)	ddl(2)	gki(34)	recP(1)	tdk(47)	tpi(33)	yqiL(15)	28
S_uberis_016	S. uberis	16	Italy	Sardinia	Pozzomaggiore	Sassari	2015	2015-04-15	Sheep	Milk	Mastitis	This study	PRJNA826207	SAMN27553278	-	arcC(3)	ddl(2)	gki(3)	recP(3)	tdk(3)	tpi(2)	yqiL(~48)	24
S_uberis_010	S. uberis	10	Italy	Sardinia	Putifigari	Sassari	2014	2014-03-17	Sheep	Milk	Mastitis	This study	PRJNA826207	SAMN27553272	-	arcC(10)	ddl(41?)	gki(4)	recP(2)	tdk(46)	tpi(33)	yqiL(10?)	6
S_uberis_017	S. uberis	17	Italy	Sardinia	Sassari	Sassari	2015	2015-04-29	Sheep	Milk	Mastitis	This study	PRJNA826207	SAMN27553279	-	arcC(10)	ddl(1)	gki(5)	recP(2)	tdk(45)	tpi(4)	yqiL(-)	2
S_uberis_023	S. uberis	23	Italy	Sardinia	Sassari	Sassari	2015	2015-11-30	Sheep	Milk	Mastitis	This study	PRJNA826207	SAMN27553285	-	arcC(3)	ddl(1)	gki(3)	recP(4)	tdk(3)	tpi(4)	yqiL(3)	4
S_uberis_028	S. uberis	28	Italy	Sardinia	Sassari	Sassari	2016	2016-02-19	Sheep	Milk	Mastitis	This study	PRJNA826207	SAMN27553290	-	arcC(4)	ddl(1)	gki(11)	recP(2)	tdk(46)	tpi(33)	yqiL(30)	9
S_uberis_026	S. uberis	26	Italy	Sardinia	Silanus	Nuoro	2016	2016-02-08	Sheep	Milk	Mastitis	This study	PRJNA826207	SAMN27553288	-	arcC(4)	ddl(1)	gki(5)	recP(2)	tdk(44)	tpi(4)	yqiL(-)	18
S_uberis_040	S. uberis	40	Italy	Sardinia	Sindia	Nuoro	2016	2016-05-18	Sheep	Milk	Mastitis	This study	PRJNA826207	SAMN27553302	-	arcC(4)	ddl(1)	gki(11)	recP(2)	tdk(46)	tpi(33)	yqiL(3)	9
S_uberis_006	S. uberis	6	Italy	Sardinia	Thiesi	Sassari	2013	2013-12-17	Sheep	Milk	Mastitis	This study	PRJNA826207	SAMN27553268	-	arcC(3)	ddl(2)	gki(3)	recP(2)	tdk(3)	tpi(4)	yqiL(9?)	30

## Sheet: Public_isolates
Filename	Species	Strain	Country	Location	Farm	Host	Isolation_source	Disease_status	Study	Assembly_accession	PopPUNK_cluster_bgmm
GCF_016837485.1	S. uberis	GCPRG114	Australia	Queensland	QLD8	Cow	Milk	Mastitis	Vezina 2021	GCF_016837485.1	3
GCF_016837585.1	S. uberis	GCPRG101	Australia	Queensland	QLD1	Cow	Milk	Mastitis	Vezina 2021	GCF_016837585.1	34
GCF_016838555.1	S. uberis	GCPRG102	Australia	Queensland	QLD2	Cow	Milk	Mastitis	Vezina 2021	GCF_016838555.1	13
GCF_016838545.1	S. uberis	GCPRG103	Australia	Queensland	QLD3	Cow	Milk	Mastitis	Vezina 2021	GCF_016838545.1	5
GCF_016838525.1	S. uberis	GCPRG104	Australia	Queensland	QLD3.1	Cow	Milk	Mastitis	Vezina 2021	GCF_016838525.1	1
GCF_016838495.1	S. uberis	GCPRG105	Australia	Victoria	VIC1	Cow	Milk	Mastitis	Vezina 2021	GCF_016838495.1	1
GCF_016838465.1	S. uberis	GCPRG106	Australia	Victoria	VIC2	Cow	Milk	Mastitis	Vezina 2021	GCF_016838465.1	32
GCF_016838485.1	S. uberis	GCPRG107	Australia	Victoria	VIC3	Cow	Milk	Mastitis	Vezina 2021	GCF_016838485.1	1
GCF_016838445.1	S. uberis	GCPRG108	Australia	Victoria	VIC4	Cow	Milk	Mastitis	Vezina 2021	GCF_016838445.1	33
GCF_016838425.1	S. uberis	GCPRG109	Australia	Victoria	VIC5	Cow	Milk	Mastitis	Vezina 2021	GCF_016838425.1	13
GCF_016837545.1	S. uberis	GCPRG110	Australia	Queensland	QLD4	Cow	Milk	Mastitis	Vezina 2021	GCF_016837545.1	1
GCF_016837565.1	S. uberis	GCPRG111	Australia	Queensland	QLD5	Cow	Milk	Mastitis	Vezina 2021	GCF_016837565.1	35
GCF_016837525.1	S. uberis	GCPRG112	Australia	Queensland	QLD6	Cow	Milk	Mastitis	Vezina 2021	GCF_016837525.1	5
GCF_016837505.1	S. uberis	GCPRG113	Australia	Queensland	QLD7	Cow	Milk	Mastitis	Vezina 2021	GCF_016837505.1	5
GCF_016837285.1	S. uberis	GCPRG127	Australia	Queensland	QLD8.3	Cow	Milk	Mastitis	Vezina 2021	GCF_016837285.1	3
GCF_016837455.1	S. uberis	GCPRG115	Australia	Victoria	VIC6	Cow	Milk	Mastitis	Vezina 2021	GCF_016837455.1	1
GCF_016838375.1	S. uberis	GCPRG116	Australia	Victoria	VIC6.1	Cow	Milk	Mastitis	Vezina 2021	GCF_016838375.1	5
GCF_016838365.1	S. uberis	GCPRG117	Australia	Victoria	VIC7	Cow	Milk	Mastitis	Vezina 2021	GCF_016838365.1	1
GCF_016837445.1	S. uberis	GCPRG118	Australia	Victoria	VIC8	Cow	Milk	Mastitis	Vezina 2021	GCF_016837445.1	1
GCF_016838345.1	S. uberis	GCPRG119	Australia	Victoria	VIC9	Cow	Milk	Mastitis	Vezina 2021	GCF_016838345.1	1
GCF_016837405.1	S. uberis	GCPRG120	Australia	Victoria	VIC10	Cow	Milk	Mastitis	Vezina 2021	GCF_016837405.1	1
GCF_016837385.1	S. uberis	GCPRG121	Australia	Queensland	QLD9	Cow	Milk	Mastitis	Vezina 2021	GCF_016837385.1	36
GCF_016837425.1	S. uberis	GCPRG122	Australia	Queensland	QLD6.1	Cow	Milk	Mastitis	Vezina 2021	GCF_016837425.1	3
GCF_016837365.1	S. uberis	GCPRG123	Australia	Queensland	QLD6.2	Cow	Milk	Mastitis	Vezina 2021	GCF_016837365.1	3
GCF_016837345.1	S. uberis	GCPRG124	Australia	Queensland	QLD7.1	Cow	Milk	Mastitis	Vezina 2021	GCF_016837345.1	3
GCF_016837305.1	S. uberis	GCPRG125	Australia	Queensland	QLD8.1	Cow	Milk	Mastitis	Vezina 2021	GCF_016837305.1	1
GCF_016837325.1	S. uberis	GCPRG126	Australia	Queensland	QLD8.2	Cow	Milk	Mastitis	Vezina 2021	GCF_016837325.1	1

## Sheet: Legend
Column	Description
Filename	Name of isolate
Species	Species of isolate
Strain	Specific strain identifier of isolate
Country	Country isolate was found
Location	Regional location where isolate was found
Farm	Local location where isolate was found
Year	Year isolate was found
Date_collected	Date the isolate was found
Host	Host the isolate was found in
Isolation_source	Where within the host the isolate was found
Disease_status	Whether the host was diseased or not
Study	The study the isolate first appeared
Accession	Accession number of the isolate
Assembly_accession	Accession number of the assembly for the isolate
ST	Sequence type (if any) of the isolate
arcC	MLST gene and closest allele
ddl	MLST gene and closest allele
gki	MLST gene and closest allele
recP	MLST gene and closest allele
tdk	MLST gene and closest allele
tpi	MLST gene and closest allele
yqiL	MLST gene and closest allele
PopPUNK_cluster_bgmm	PopPUNK cluster the isolate belongs to using the bgmm method
