# Supplementary material for: Genomic surveillance reveals antibiotic resistance gene transmission via phage recombinases within sheep mastitis-associated Streptococcus uberis
Source: BMC Vet Res. 2022 Jul 7;18:264. doi: 10.1186/s12917-022-03341-1 (PMC9261030; doi:10.1186/s12917-022-03341-1)
Supplement: Supplementary file 3 — Additional file 3: Data S2. Antimicrobial resistance information for each strain. Antimicrobial resistance gene presence is shown along with phenotypic resistance profiles. [file 12917_2022_3341_MOESM3_ESM.xlsx]

## Sheet: Data
Filename	Beta-Lactam_gene	Chloramphenicol_gene	Lincosamide/Streptogramin_gene	Lincosamide_gene	Streptomycin_gene	Aminoglycoside_gene	Tetracycline_gene	Ampicillin	Cephalothin	Erythromycin	Gentamicin	Kanamycin	Novobiocin	Penicillin	Streptomycin	Tetracycline	Amoxicillin+ clavulanic acid	Oxacillin	Trimethoprim Sulphamethoxazole	Ceftiofur	Pirlimycin
S_uberis_001	NA	NA	NA	NA	NA	NA	NA	S	S	S	I	R	S	S	R	S	S	S	S	S	S
S_uberis_002	NA	NA	NA	NA	NA	NA	NA	S	S	S	R	R	S	S	R	S	S	S	S	S	S
S_uberis_003	NA	NA	NA	NA	NA	NA	NA	S	S	S	R	R	I	S	R	S	S	S	S	S	S
S_uberis_004	NA	NA	NA	NA	NA	NA	NA	S	S	S	S	R	S	S	R	S	S	S	S	S	S
S_uberis_005	blaTEM	catA1	NA	NA	NA	NA	NA	S	S	S	S	R	S	S	R	S	S	S	S	S	S
S_uberis_006	NA	NA	NA	NA	NA	NA	NA	S	S	S	R	R	S	S	R	S	S	S	S	S	S
S_uberis_007	NA	NA	lsa(E)	lnu(B)	ant(6)-Ia	spw	NA	S	S	S	S	S	S	S	R	S	S	S	S	S	R
S_uberis_008	NA	NA	NA	lnu(C)	NA	NA	NA	S	S	S	S	R	S	S	R	S	S	S	S	S	S
S_uberis_009	NA	NA	NA	NA	NA	NA	NA	S	S	S	R	R	S	S	R	S	S	S	S	S	S
S_uberis_010	NA	NA	NA	NA	NA	NA	NA	S	S	S	S	I	S	S	R	S	S	S	S	S	S
S_uberis_011	NA	NA	NA	NA	NA	NA	NA	S	S	S	R	R	I	S	R	I	S	S	S	S	S
S_uberis_012	NA	NA	NA	NA	NA	NA	NA	S	S	S	S	I	S	S	R	S	S	S	S	S	S
S_uberis_013	NA	NA	NA	NA	NA	NA	NA	S	S	S	R	R	S	S	R	S	S	S	S	S	S
S_uberis_014	NA	NA	NA	NA	NA	NA	tet(O)	S	S	S	S	S	S	S	R	R	S	S	S	S	S
S_uberis_015	NA	NA	NA	NA	NA	NA	NA	S	S	S	I	R	S	S	R	S	S	S	S	S	S
S_uberis_016	NA	NA	NA	NA	NA	NA	NA	S	S	S	I	R	S	S	R	S	S	S	S	S	S
S_uberis_017	NA	NA	NA	NA	NA	NA	NA	S	S	S	R	R	S	S	R	S	S	S	S	S	S
S_uberis_018	NA	NA	NA	NA	NA	NA	NA	S	S	S	S	I	S	S	R	S	S	S	S	S	S
S_uberis_019	NA	NA	lsa(E)	lnu(B)	ant(6)-Ia	spw	NA	S	S	S	I	R	S	S	R	S	S	S	S	S	R
S_uberis_020	NA	NA	NA	NA	NA	NA	NA	S	S	S	I	R	S	S	R	S	S	S	S	S	S
S_uberis_021	NA	NA	NA	NA	NA	NA	tet(O)	S	S	S	R	R	I	S	R	R	S	S	S	S	S
S_uberis_022	NA	NA	NA	NA	NA	NA	NA	S	S	S	R	R	I	S	R	S	S	S	S	S	S
S_uberis_023	NA	NA	lsa(E)	lnu(B)	ant(6)-Ia	spw	NA	S	S	S	R	R	I	S	R	I	S	S	S	S	R
S_uberis_024	NA	NA	NA	NA	NA	NA	NA	R	S	I	R	R	I	S	R	R	S	S	S	S	S
S_uberis_025	NA	NA	NA	NA	NA	NA	NA	R	S	I	R	R	R	R	R	I	S	S	S	S	S
S_uberis_026	NA	NA	NA	NA	NA	NA	NA	S	S	S	R	R	I	S	R	I	S	S	S	S	S
S_uberis_027	NA	NA	NA	NA	NA	NA	tet(O)	S	S	S	R	R	I	S	R	S	S	S	S	S	S
S_uberis_028	NA	NA	NA	NA	NA	NA	NA	S	S	I	R	R	I	R	R	R	S	S	S	S	S
S_uberis_029	NA	NA	NA	NA	NA	NA	NA	S	S	S	S	I	I	S	R	I	S	S	S	S	S
S_uberis_030	NA	NA	NA	NA	NA	NA	NA	S	S	I	R	R	R	S	R	R	S	S	I	S	S
S_uberis_031	NA	NA	NA	NA	NA	NA	NA	S	S	S	R	R	I	S	R	R	S	S	S	S	S
S_uberis_032	NA	NA	NA	lnu(C)	NA	NA	NA	S	S	S	R	R	I	S	R	S	S	S	S	S	S
S_uberis_033	NA	NA	NA	lnu(C)	NA	NA	NA	S	S	S	R	R	I	S	R	I	S	S	S	S	S
S_uberis_034	NA	NA	NA	NA	NA	NA	NA	S	S	S	R	R	I	S	R	S	S	S	S	S	S
S_uberis_035	NA	NA	NA	NA	NA	NA	NA	S	S	S	I	R	I	S	R	S	S	S	S	S	S
S_uberis_036	NA	NA	NA	NA	NA	NA	NA	S	S	S	R	R	I	S	R	I	S	S	S	S	S
S_uberis_037	NA	NA	NA	NA	NA	NA	NA	S	S	S	R	R	I	S	R	S	S	S	S	S	S
S_uberis_038	NA	NA	NA	NA	NA	NA	NA	S	S	S	S	S	S	S	I	S	S	S	S	S	S
S_uberis_039	NA	NA	NA	NA	NA	NA	NA	S	S	S	R	R	I	S	R	S	S	S	S	S	S
S_uberis_040	NA	NA	NA	NA	NA	NA	NA	S	S	S	R	R	R	R	R	I	S	S	S	S	S
S_uberis_042	NA	NA	NA	NA	NA	NA	NA	S	S	S	R	R	R	S	R	I	S	S	S	S	S
S_uberis_043	NA	NA	NA	NA	NA	NA	NA	S	S	S	R	R	R	S	R	I	S	S	S	S	S
S_uberis_044	NA	NA	NA	NA	NA	NA	NA	S	S	S	I	I	R	S	R	I	S	S	S	S	S
S_uberis_046	NA	NA	NA	NA	NA	NA	NA	S	R	I	R	R	R	S	R	S	S	S	S	S	S
S_uberis_047	NA	NA	NA	NA	NA	NA	NA	S	S	I	R	R	R	S	R	S	S	S	S	S	S
S_uberis_048	NA	NA	NA	NA	NA	NA	NA	S	S	I	R	R	R	S	R	I	S	S	S	S	S

## Sheet: Legend
Column	Description
Filename	Name of isolate
Antimicrobial resistance gene	Predicted antimicrobial resistance genes based off whole genome sequencing
Phenotypic resistance profile	Blue shows the tested phenotypic resistance profile as per the methods section. S = sensitive. I = intermediate. R = resistant
