# Supplementary material for: Genomic surveillance reveals antibiotic resistance gene transmission via phage recombinases within sheep mastitis-associated Streptococcus uberis
Source: BMC Vet Res. 2022 Jul 7;18:264. doi: 10.1186/s12917-022-03341-1 (PMC9261030; doi:10.1186/s12917-022-03341-1)
Supplement: Supplementary file 4 — Additional file 4: Data S3. Putative virulence factor screen for each strain. [file 12917_2022_3341_MOESM4_ESM.xlsx]

## Sheet: Data
#FILE	NUM_FOUND	Cfu_CAMP_factor	biofilm_putative_glycosyltransferase	biofilm_putative_glycosyltransferase_2	capD/cps4J	cps4E	cps4G	cps4G_2	cps4H	cps4I	cpsB	cpsC	cpsD/cps4D	cpsL	cpsM	cylA	emm	epsF/cps4H	epsM/neuD	fabG_1/cylG	fbpS	gtaB/hasC	hasA	hasB1	hasB2	hasC_homologue_gpsA	hylB/	lbp	legI/neuB	lmb	mga	mnaA/cps4I	mtsB	mtuA	neuA_1	neuC	oppF	pauA	pauB	pglC/cps4E	putative_surface-anchored_protein	rqcH/fbp54	scaR	scpA	srtA	srtA_2	srtC-2/srtC	sua	tagU_3/cps4A
/fs02/js66/individuals/benV/S_uberis_mastitis/assemblies/all_genomes/GCF_016837285.1.fasta	24	.	100	100	.	.	.	.	.	.	100	100	100	.	100	100	.	.	.	100	100	100	.	.	.	100	.	.	.	100	100	.	.	100	.	.	100	100	.	100	100	100	100	100	.	100	.	100	100
/fs02/js66/individuals/benV/S_uberis_mastitis/assemblies/all_genomes/GCF_016837305.1.fasta	28	.	100	100	.	.	.	.	.	.	100	100	100	.	.	100	.	.	.	100	100	100	100	100	100	100	.	100	.	100	100	.	100	100	.	.	100	100	.	100	100	100	100	100	100	.	.	100	100
/fs02/js66/individuals/benV/S_uberis_mastitis/assemblies/all_genomes/GCF_016837325.1.fasta	28	.	100	100	.	100	.	.	.	.	100	100	98.78	.	.	100	.	.	.	100	100	100	100	100	100	100	.	.	.	100	100	.	100	100	.	.	100	100	.	.	100	100	100	100	100	.	100	100	100
/fs02/js66/individuals/benV/S_uberis_mastitis/assemblies/all_genomes/GCF_016837345.1.fasta	26	.	100	100	.	.	.	.	.	.	100	100	100	.	100	100	.	.	.	100	100	100	100	100	.	100	.	.	.	100	100	.	.	100	.	.	100	100	.	100	100	100	100	100	.	100	.	100	100
/fs02/js66/individuals/benV/S_uberis_mastitis/assemblies/all_genomes/GCF_016837365.1.fasta	26	.	100	100	.	.	.	.	.	.	100	100	100	.	.	100	.	.	.	100	100	100	100	100	100	100	.	.	.	100	100	.	.	100	.	.	100	100	.	100	100	100	100	100	.	100	.	100	100
/fs02/js66/individuals/benV/S_uberis_mastitis/assemblies/all_genomes/GCF_016837385.1.fasta	31	.	100	100	98.27	100	.	.	.	.	100	100	100	.	.	100	.	.	.	100	100	100	100	100	100	100	100	.	.	100	100	.	100	100	.	.	100	100	.	.	100	100	100	100	100	.	.	100	100
/fs02/js66/individuals/benV/S_uberis_mastitis/assemblies/all_genomes/GCF_016837405.1.fasta	33	.	100	100	100	.	100	.	100	100	100	100	100	.	.	100	.	.	.	100	100	100	100	100	.	100	.	.	.	100	100	.	100	100	.	.	100	100	.	97.35	100	100	100	100	100	.	100	100	100
/fs02/js66/individuals/benV/S_uberis_mastitis/assemblies/all_genomes/GCF_016837425.1.fasta	26	.	100	100	.	.	.	.	.	.	100	100	100	.	.	100	.	.	.	100	100	100	100	100	100	100	.	.	.	100	100	.	.	100	.	.	100	100	.	100	100	100	100	100	.	100	.	100	100
/fs02/js66/individuals/benV/S_uberis_mastitis/assemblies/all_genomes/GCF_016837445.1.fasta	27	.	100	100	.	.	.	.	.	.	100	100	100	.	.	100	.	.	.	100	100	100	100	100	100	100	.	.	.	100	100	.	100	100	.	.	100	100	.	100	100	100	100	100	100	.	.	100	100
/fs02/js66/individuals/benV/S_uberis_mastitis/assemblies/all_genomes/GCF_016837455.1.fasta	31	.	100	100	.	.	.	.	.	.	100	100	100	100	.	100	.	.	100	100	100	100	100	100	.	100	.	.	100	100	100	.	100	100	100	100	100	100	.	97.35	100	100	100	100	100	.	.	100	100
/fs02/js66/individuals/benV/S_uberis_mastitis/assemblies/all_genomes/GCF_016837485.1.fasta	25	.	100	100	.	.	.	.	.	.	100	100	100	.	100	100	.	.	.	100	100	100	.	.	.	100	.	.	.	100	100	.	100	100	.	.	100	100	.	100	100	100	100	100	.	100	.	100	100
/fs02/js66/individuals/benV/S_uberis_mastitis/assemblies/all_genomes/GCF_016837505.1.fasta	27	.	100	100	.	.	.	.	.	.	100	100	100	.	100	100	.	.	.	100	100	100	100	100	.	100	.	.	.	100	100	.	100	100	.	.	100	100	.	100	100	100	100	100	100	.	.	100	100
/fs02/js66/individuals/benV/S_uberis_mastitis/assemblies/all_genomes/GCF_016837525.1.fasta	26	.	100	100	.	.	.	.	.	.	100	100	100	.	.	100	.	.	.	100	100	100	100	100	.	100	.	.	.	100	100	.	100	100	.	.	100	100	.	100	100	100	100	100	100	.	.	100	100
/fs02/js66/individuals/benV/S_uberis_mastitis/assemblies/all_genomes/GCF_016837545.1.fasta	25	.	100	100	.	.	.	.	.	.	100	100	98.78	.	.	100	.	.	.	100	100	100	.	.	.	100	100	.	.	100	100	.	100	100	.	.	100	100	.	100	100	100	100	100	100	.	.	100	100
/fs02/js66/individuals/benV/S_uberis_mastitis/assemblies/all_genomes/GCF_016837565.1.fasta	26	.	100	100	.	.	.	.	.	.	100	100	100	.	.	100	.	.	.	100	100	100	100	100	100	100	.	.	.	100	100	.	100	100	.	.	100	100	.	.	100	100	100	100	100	.	.	100	100
/fs02/js66/individuals/benV/S_uberis_mastitis/assemblies/all_genomes/GCF_016837585.1.fasta	28	.	100	100	.	.	.	.	.	.	100	100	100	.	.	100	.	.	.	100	100	100	100	100	100	100	100	.	.	100	100	.	100	100	.	.	100	100	.	100	100	100	100	100	100	.	.	100	100
/fs02/js66/individuals/benV/S_uberis_mastitis/assemblies/all_genomes/GCF_016838345.1.fasta	29	.	100	100	.	.	.	100	.	.	100	100	100	.	.	100	.	100	.	100	100	100	100	100	.	100	.	.	.	100	100	100	100	100	.	.	100	100	.	100	100	100	100	100	100	.	.	100	100
/fs02/js66/individuals/benV/S_uberis_mastitis/assemblies/all_genomes/GCF_016838365.1.fasta	30	.	100	100	.	.	.	100	.	.	100	100	100	.	.	100	.	100	.	100	100	100	100	100	.	100	.	100	.	100	100	100	100	100	.	.	100	100	.	100	100	100	100	100	100	.	.	100	100
/fs02/js66/individuals/benV/S_uberis_mastitis/assemblies/all_genomes/GCF_016838375.1.fasta	28	.	100	100	.	.	.	.	.	.	100	100	100	.	.	100	.	.	.	100	100	100	100	100	100	100	100	.	.	100	100	.	100	100	.	.	100	100	.	100	100	100	100	100	100	.	.	100	100
/fs02/js66/individuals/benV/S_uberis_mastitis/assemblies/all_genomes/GCF_016838425.1.fasta	26	.	100	100	.	.	.	.	.	.	100	100	100	.	.	100	.	.	.	100	100	100	100	100	100	100	.	.	.	100	100	.	100	100	.	.	100	100	.	.	100	100	100	100	100	.	.	100	100
/fs02/js66/individuals/benV/S_uberis_mastitis/assemblies/all_genomes/GCF_016838445.1.fasta	30	.	100	100	.	.	.	100	.	.	100	100	100	.	.	100	100	100	.	100	100	100	100	100	.	100	.	.	.	100	100	100	100	100	.	.	100	100	.	100	100	100	100	100	100	.	.	100	100
/fs02/js66/individuals/benV/S_uberis_mastitis/assemblies/all_genomes/GCF_016838465.1.fasta	29	.	100	100	100	.	.	.	.	.	100	100	100	.	.	100	.	.	.	100	100	100	100	100	.	100	.	.	.	100	100	.	100	100	.	.	100	100	.	100	100	100	100	100	100	.	.	100	100
/fs02/js66/individuals/benV/S_uberis_mastitis/assemblies/all_genomes/GCF_016838485.1.fasta	27	.	100	100	.	.	.	.	.	.	100	100	98.78	.	.	100	100	.	.	100	100	100	100	100	.	100	.	.	.	100	100	.	.	100	.	.	100	100	.	100	100	100	100	100	100	.	100	100	100
/fs02/js66/individuals/benV/S_uberis_mastitis/assemblies/all_genomes/GCF_016838495.1.fasta	28	.	100	100	.	.	.	.	.	.	100	100	100	.	.	100	.	.	.	100	100	100	100	100	99.92	100	.	100	.	100	100	.	100	100	.	.	100	100	.	97.18	100	100	100	100	100	.	.	100	100
/fs02/js66/individuals/benV/S_uberis_mastitis/assemblies/all_genomes/GCF_016838525.1.fasta	27	.	100	100	.	.	.	.	.	.	100	100	100	.	.	100	.	.	.	100	100	100	100	100	100	100	.	.	.	100	100	.	100	99.68	.	.	100	100	.	100	100	100	100	100	100	.	.	100	100
/fs02/js66/individuals/benV/S_uberis_mastitis/assemblies/all_genomes/GCF_016838545.1.fasta	34	.	100	100	100	.	100	.	100	100	100	100	100	.	.	100	.	.	.	100	100	100	100	100	.	100	100	100	.	100	100	.	100	99.68	.	.	100	100	.	97.35	100	100	100	100	100	.	.	100	100
/fs02/js66/individuals/benV/S_uberis_mastitis/assemblies/all_genomes/GCF_016838555.1.fasta	28	.	100	100	.	.	.	.	.	.	100	100	100	.	100	100	.	.	.	100	100	100	100	100	.	100	100	.	.	100	100	.	100	100	.	.	100	100	.	100	100	100	100	100	100	.	.	100	100
/fs02/js66/individuals/benV/S_uberis_mastitis/assemblies/all_genomes/S_uberis_001.fasta	27	100	100	100	.	.	.	.	.	.	100	100	100	.	.	100	.	.	.	100	100	100	.	.	.	100	99.97	.	.	100	100	100	100	100	.	.	100	.	100	100	100	100	99.85	100	100	.	.	100	100
/fs02/js66/individuals/benV/S_uberis_mastitis/assemblies/all_genomes/S_uberis_002.fasta	25	.	100	100	.	.	.	.	.	.	100	100	100	.	100	100	.	.	.	100	100	100	.	.	.	100	.	.	.	100	100	.	100	100	.	.	100	98.95	.	100	100	100	100	100	100	.	.	100	100
/fs02/js66/individuals/benV/S_uberis_mastitis/assemblies/all_genomes/S_uberis_003.fasta	29	100	100	100	.	.	.	100	.	.	100	100	100	.	.	100	.	100	.	100	100	100	.	.	.	100	100	.	.	100	100	100	100	100	.	.	100	100	.	100	100	100	100	100	100	.	.	100	100
/fs02/js66/individuals/benV/S_uberis_mastitis/assemblies/all_genomes/S_uberis_004.fasta	26	.	100	100	.	.	.	.	.	.	100	100	100	.	.	100	.	.	.	100	100	100	.	.	100	100	100	.	.	100	100	.	100	100	.	.	100	.	100	100	100	100	100	100	100	.	.	100	100
/fs02/js66/individuals/benV/S_uberis_mastitis/assemblies/all_genomes/S_uberis_005.fasta	28	.	100	100	98.27	.	.	.	.	.	100	100	100	.	.	100	.	.	.	100	100	100	.	.	100	100	.	.	.	100	100	.	100	100	.	.	100	.	100	97.35	100	100	96.14	100	100	.	.	100	100
/fs02/js66/individuals/benV/S_uberis_mastitis/assemblies/all_genomes/S_uberis_006.fasta	27	.	100	100	.	.	.	.	.	.	100	100	100	.	.	100	.	.	.	100	100	100	100	100	.	100	.	.	.	100	100	100	100	100	.	.	100	100	.	100	100	100	100	100	.	100	.	100	100
/fs02/js66/individuals/benV/S_uberis_mastitis/assemblies/all_genomes/S_uberis_007.fasta	22	.	100	100	.	.	.	.	.	.	.	.	.	.	.	100	.	.	.	100	100	100	100	99.92	100	100	.	.	.	100	100	.	.	100	.	.	100	100	.	.	100	100	100	100	.	100	.	100	100
/fs02/js66/individuals/benV/S_uberis_mastitis/assemblies/all_genomes/S_uberis_008.fasta	26	100	100	100	.	.	.	.	.	.	100	100	100	.	.	100	.	.	.	100	100	100	.	.	.	100	.	.	.	100	100	100	100	100	.	.	100	100	.	100	100	100	100	100	100	.	.	100	100
/fs02/js66/individuals/benV/S_uberis_mastitis/assemblies/all_genomes/S_uberis_009.fasta	27	100	100	100	.	.	.	.	.	.	100	100	100	.	100	100	.	.	.	100	100	100	.	.	.	100	100	.	.	100	100	.	100	100	.	.	100	.	100	100	100	100	100	100	100	.	.	100	100
/fs02/js66/individuals/benV/S_uberis_mastitis/assemblies/all_genomes/S_uberis_010.fasta	26	.	100	100	.	.	.	.	.	.	100	100	100	.	.	100	.	.	.	100	100	100	.	.	.	100	99.97	.	.	100	100	100	100	100	.	.	100	.	100	100	100	100	100	100	100	.	.	100	100
/fs02/js66/individuals/benV/S_uberis_mastitis/assemblies/all_genomes/S_uberis_011.fasta	25	100	100	100	.	.	.	.	.	.	100	100	100	.	.	100	.	.	.	100	100	100	.	.	.	100	.	.	.	100	99.93	.	100	100	.	.	100	.	100	100	100	100	100	100	100	.	.	100	100
/fs02/js66/individuals/benV/S_uberis_mastitis/assemblies/all_genomes/S_uberis_012.fasta	29	100	100	100	100	.	.	.	.	.	100	100	100	.	.	100	.	.	.	100	100	100	.	.	.	100	100	.	.	100	100	.	100	100	.	.	100	100	.	100	97.85	100	100	100	100	.	.	100	100
/fs02/js66/individuals/benV/S_uberis_mastitis/assemblies/all_genomes/S_uberis_013.fasta	26	.	100	100	.	.	.	.	.	.	100	100	100	.	100	100	.	.	.	100	100	100	.	.	.	100	100	.	.	100	100	.	100	100	.	.	100	100	.	100	100	100	100	100	100	.	.	100	100
/fs02/js66/individuals/benV/S_uberis_mastitis/assemblies/all_genomes/S_uberis_014.fasta	28	100	100	100	99.9	.	.	.	.	.	100	100	100	.	.	100	.	.	.	100	100	100	.	.	.	100	100	.	.	100	100	.	.	100	.	.	100	.	100	99.83	100	100	100	100	100	.	.	100	100
/fs02/js66/individuals/benV/S_uberis_mastitis/assemblies/all_genomes/S_uberis_015.fasta	26	.	100	100	.	.	.	.	.	.	99.86	100	100	.	.	100	.	.	.	100	100	100	.	.	100	100	100	.	.	100	100	.	100	100	.	.	100	.	100	100	100	100	100	100	100	.	.	100	100
/fs02/js66/individuals/benV/S_uberis_mastitis/assemblies/all_genomes/S_uberis_016.fasta	26	100	100	100	.	.	.	.	.	.	100	100	100	.	.	100	.	.	.	100	100	100	.	.	100	100	.	.	.	100	100	.	100	100	.	.	100	100	.	100	100	100	100	100	100	.	.	100	100
/fs02/js66/individuals/benV/S_uberis_mastitis/assemblies/all_genomes/S_uberis_017.fasta	26	.	100	100	.	.	.	.	.	.	100	100	100	.	.	100	.	.	.	100	100	100	.	.	100	100	100	.	.	100	100	.	100	100	.	.	100	100	.	100	100	100	100	100	100	.	.	100	100
/fs02/js66/individuals/benV/S_uberis_mastitis/assemblies/all_genomes/S_uberis_018.fasta	26	100	100	100	.	.	.	.	.	.	100	100	100	.	.	100	.	.	.	100	100	100	.	.	100	100	100	.	.	100	100	.	100	100	.	.	100	100	.	.	100	100	100	99.97	100	.	.	100	100
/fs02/js66/individuals/benV/S_uberis_mastitis/assemblies/all_genomes/S_uberis_019.fasta	27	.	100	100	.	.	.	.	.	.	100	100	100	.	.	100	.	.	.	100	100	100	100	100	100	100	.	.	.	100	100	.	100	100	.	.	100	100	.	100	100	100	100	100	100	.	.	100	100
/fs02/js66/individuals/benV/S_uberis_mastitis/assemblies/all_genomes/S_uberis_020.fasta	26	.	100	100	.	.	.	.	.	.	100	100	100	.	.	100	.	.	.	100	100	100	100	100	.	100	.	.	.	100	100	.	100	100	.	.	100	100	.	100	100	100	100	100	100	.	.	100	100
/fs02/js66/individuals/benV/S_uberis_mastitis/assemblies/all_genomes/S_uberis_021.fasta	27	100	100	100	.	.	.	.	.	.	100	100	100	.	100	100	.	.	.	100	100	100	.	.	.	100	100	.	.	100	100	.	100	99.68	.	.	100	100	.	100	100	100	100	100	100	.	.	100	100
/fs02/js66/individuals/benV/S_uberis_mastitis/assemblies/all_genomes/S_uberis_022.fasta	27	.	100	100	.	.	.	.	.	.	100	100	100	.	100	100	.	.	.	100	100	100	100	100	.	100	.	.	.	100	100	.	100	100	.	.	100	100	.	100	100	100	100	100	100	.	.	100	100
/fs02/js66/individuals/benV/S_uberis_mastitis/assemblies/all_genomes/S_uberis_023.fasta	24	.	100	100	.	.	.	.	.	.	100	100	100	.	100	100	.	.	.	100	100	100	.	.	.	100	.	.	.	100	100	.	.	100	.	.	100	100	.	100	100	100	100	100	.	100	.	100	100
/fs02/js66/individuals/benV/S_uberis_mastitis/assemblies/all_genomes/S_uberis_024.fasta	27	100	100	100	.	.	.	.	.	.	100	100	100	.	100	100	.	.	.	100	100	100	.	.	.	100	99.97	.	.	100	100	.	100	100	.	.	100	100	.	100	100	100	100	100	100	.	.	100	100
/fs02/js66/individuals/benV/S_uberis_mastitis/assemblies/all_genomes/S_uberis_025.fasta	28	100	100	100	99.9	.	.	.	.	100	99.86	.	100	.	.	100	.	.	.	100	100	100	.	.	.	100	100	.	.	100	100	.	100	100	.	.	100	100	.	.	100	100	100	100	100	.	.	100	100
/fs02/js66/individuals/benV/S_uberis_mastitis/assemblies/all_genomes/S_uberis_026.fasta	24	.	100	100	.	.	.	.	.	.	100	100	100	.	.	.	.	.	.	100	100	100	.	.	100	100	.	.	.	100	100	.	100	100	.	.	100	.	100	97.35	100	100	100	100	.	100	.	100	100
/fs02/js66/individuals/benV/S_uberis_mastitis/assemblies/all_genomes/S_uberis_027.fasta	27	100	100	100	.	.	.	.	.	.	100	100	100	.	100	100	.	.	.	100	100	100	.	.	.	100	100	.	.	100	100	.	100	100	.	.	100	100	.	100	100	100	100	100	100	.	.	100	100
/fs02/js66/individuals/benV/S_uberis_mastitis/assemblies/all_genomes/S_uberis_028.fasta	26	.	100	100	.	.	.	.	.	.	100	100	100	.	.	100	.	.	.	100	100	100	.	.	.	100	100	.	.	100	100	100	100	100	.	.	100	.	100	100	100	100	100	100	100	.	.	100	100
/fs02/js66/individuals/benV/S_uberis_mastitis/assemblies/all_genomes/S_uberis_029.fasta	29	.	100	100	98.27	.	.	.	.	.	100	100	100	.	.	100	.	.	.	100	100	100	.	.	100	100	99.92	.	.	100	100	.	100	100	.	.	100	.	100	97.35	100	100	100	100	.	100	.	100	100
/fs02/js66/individuals/benV/S_uberis_mastitis/assemblies/all_genomes/S_uberis_030.fasta	25	.	100	100	.	.	.	.	.	.	100	100	100	.	.	100	.	.	.	100	100	100	.	.	100	100	.	.	.	100	100	.	100	100	.	.	100	.	100	100	100	100	100	100	100	.	.	100	100
/fs02/js66/individuals/benV/S_uberis_mastitis/assemblies/all_genomes/S_uberis_031.fasta	27	.	100	100	.	.	.	.	.	.	100	100	100	.	.	100	.	.	.	100	100	100	100	100	100	100	.	.	.	100	100	.	100	100	.	.	100	100	.	100	100	100	100	100	100	.	.	100	100
/fs02/js66/individuals/benV/S_uberis_mastitis/assemblies/all_genomes/S_uberis_032.fasta	27	100	100	100	.	.	.	.	.	.	99.86	100	100	.	100	100	.	.	.	100	100	100	.	.	.	100	99.97	.	.	100	100	.	100	100	.	.	100	100	.	100	100	100	100	100	100	.	.	100	100
/fs02/js66/individuals/benV/S_uberis_mastitis/assemblies/all_genomes/S_uberis_033.fasta	24	.	100	100	.	.	.	.	.	.	100	100	100	.	100	100	.	.	.	100	100	100	.	.	.	100	.	.	.	100	100	.	.	100	.	.	100	100	.	100	100	100	100	100	.	100	.	100	100
/fs02/js66/individuals/benV/S_uberis_mastitis/assemblies/all_genomes/S_uberis_034.fasta	28	.	100	100	98.27	.	.	.	.	.	100	100	100	.	.	100	.	.	.	100	100	100	.	.	100	100	.	.	.	100	100	.	100	100	.	.	100	.	100	97.35	100	100	100	100	100	.	.	100	100
/fs02/js66/individuals/benV/S_uberis_mastitis/assemblies/all_genomes/S_uberis_035.fasta	26	.	100	100	.	.	.	.	.	.	100	100	100	.	100	100	.	.	.	100	100	100	100	100	.	100	.	.	.	100	100	.	.	100	.	.	100	.	100	100	100	100	100	100	.	100	.	100	100
/fs02/js66/individuals/benV/S_uberis_mastitis/assemblies/all_genomes/S_uberis_036.fasta	28	.	100	100	98.27	.	.	.	.	.	100	100	100	.	.	100	.	.	.	100	100	100	.	.	100	100	.	.	.	100	100	.	100	100	.	.	100	.	100	97.35	100	100	100	100	.	100	.	100	100
/fs02/js66/individuals/benV/S_uberis_mastitis/assemblies/all_genomes/S_uberis_037.fasta	24	.	100	100	.	.	.	.	.	.	100	100	98.78	.	.	100	.	.	.	100	100	100	.	.	100	100	.	.	.	100	100	.	.	100	.	.	100	100	.	100	100	100	100	100	.	100	.	100	100
/fs02/js66/individuals/benV/S_uberis_mastitis/assemblies/all_genomes/S_uberis_038.fasta	27	100	100	100	.	.	.	.	.	.	100	100	100	.	100	100	.	.	.	100	100	100	.	.	.	100	99.97	.	.	100	100	.	100	100	.	.	100	.	100	100	100	100	100	100	100	.	.	100	100
/fs02/js66/individuals/benV/S_uberis_mastitis/assemblies/all_genomes/S_uberis_039.fasta	27	100	100	100	.	.	.	.	.	.	100	100	100	.	100	100	.	.	.	100	100	100	.	.	.	100	99.97	.	.	100	100	.	100	100	.	.	100	100	.	100	100	100	100	100	100	.	.	100	100
/fs02/js66/individuals/benV/S_uberis_mastitis/assemblies/all_genomes/S_uberis_040.fasta	28	.	100	100	99.9	.	.	.	.	.	100	100	100	.	.	100	.	.	.	100	100	100	.	.	.	100	100	.	.	100	100	.	100	100	.	.	100	.	100	99.83	100	100	100	100	100	.	.	100	100
/fs02/js66/individuals/benV/S_uberis_mastitis/assemblies/all_genomes/S_uberis_042.fasta	24	.	100	100	.	.	.	.	.	.	100	100	100	.	.	100	.	.	.	100	100	100	.	.	100	100	.	.	.	100	100	.	.	100	.	.	100	100	.	100	100	100	100	100	.	100	.	100	100
/fs02/js66/individuals/benV/S_uberis_mastitis/assemblies/all_genomes/S_uberis_043.fasta	29	.	100	100	98.27	.	.	.	.	.	100	100	100	.	.	100	.	.	.	100	100	100	.	.	100	100	100	.	.	100	100	.	100	100	.	.	100	.	100	97.35	100	100	100	100	100	.	.	100	100
/fs02/js66/individuals/benV/S_uberis_mastitis/assemblies/all_genomes/S_uberis_044.fasta	26	.	100	100	.	.	.	.	.	.	100	100	100	.	.	100	.	.	.	100	100	100	100	100	.	100	.	.	.	100	100	.	100	100	.	.	100	100	.	100	99.88	100	100	100	100	.	.	100	100
/fs02/js66/individuals/benV/S_uberis_mastitis/assemblies/all_genomes/S_uberis_046.fasta	27	100	100	100	.	.	.	.	.	.	100	100	100	.	100	100	.	.	.	100	100	100	.	.	.	100	100	.	.	100	100	.	100	100	.	.	100	100	.	100	100	100	100	100	100	.	.	100	100
/fs02/js66/individuals/benV/S_uberis_mastitis/assemblies/all_genomes/S_uberis_047.fasta	26	.	100	100	.	.	.	.	.	.	100	100	100	.	.	100	.	.	.	100	100	100	.	.	100	100	100	.	.	100	100	.	100	100	.	.	100	.	100	100	100	100	100	100	100	.	.	100	100
/fs02/js66/individuals/benV/S_uberis_mastitis/assemblies/all_genomes/S_uberis_048.fasta	26	.	100	100	.	.	.	.	.	.	100	100	100	.	.	100	.	.	.	100	100	100	.	.	100	100	100	.	.	100	100	.	100	100	.	.	100	.	100	97.35	100	100	100	100	100	.	.	100	100
[truncated: 2 more columns]

## Sheet: Legend
Column	Description
#FILE	Name of isolate
NUM_FOUND	Number of putative virulence genes found
Cfu_CAMP_factor	Putative virulence factor presence
biofilm_putative_glycosyltransferase	Putative virulence factor presence
biofilm_putative_glycosyltransferase_2	Putative virulence factor presence
capD/cps4J	Putative virulence factor presence
cps4E	Putative virulence factor presence
cps4G	Putative virulence factor presence
cps4G_2	Putative virulence factor presence
cps4H	Putative virulence factor presence
cps4I	Putative virulence factor presence
cpsB	Putative virulence factor presence
cpsC	Putative virulence factor presence
cpsD/cps4D	Putative virulence factor presence
cpsL	Putative virulence factor presence
cpsM	Putative virulence factor presence
cylA	Putative virulence factor presence
emm	Putative virulence factor presence
epsF/cps4H	Putative virulence factor presence
epsM/neuD	Putative virulence factor presence
fabG_1/cylG	Putative virulence factor presence
fbpS	Putative virulence factor presence
gtaB/hasC	Putative virulence factor presence
hasA	Putative virulence factor presence
hasB1	Putative virulence factor presence
hasB2	Putative virulence factor presence
hasC_homologue_gpsA	Putative virulence factor presence
hylB/	Putative virulence factor presence
lbp	Putative virulence factor presence
legI/neuB	Putative virulence factor presence
lmb	Putative virulence factor presence
mga	Putative virulence factor presence
mnaA/cps4I	Putative virulence factor presence
mtsB	Putative virulence factor presence
mtuA	Putative virulence factor presence
neuA_1	Putative virulence factor presence
neuC	Putative virulence factor presence
oppF	Putative virulence factor presence
pauA	Putative virulence factor presence
pauB	Putative virulence factor presence
pglC/cps4E	Putative virulence factor presence
putative_surface-anchored_protein	Putative virulence factor presence
rqcH/fbp54	Putative virulence factor presence
scaR	Putative virulence factor presence
scpA	Putative virulence factor presence
srtA	Putative virulence factor presence
srtA_2	Putative virulence factor presence
srtC-2/srtC	Putative virulence factor presence
sua	Putative virulence factor presence
tagU_3/cps4A	Putative virulence factor presence
wbjC/cps4K	Putative virulence factor presence
wbpI/cps4L	Putative virulence factor presence
